# Supplementary material for: The Cardiovascular Benefits and Infections Risk of SGLT2i versus Metformin in Type 2 Diabetes: A Systemic Review and Meta-Analysis
Source: Metabolites. 2022 Oct 17;12(10):979. doi: 10.3390/metabo12100979 (PMC9610220; doi:10.3390/metabo12100979)
Supplement: Supplementary file 1 [file metabolites-12-00979-s001.zip]

Archive with 1 entries (1 files):
- metabolites-1928216-Supplementary File S1.pdf
